# Supplementary material for: Orally Administrated Lactiplantibacillus plantarum BGAN8-Derived EPS-AN8 Ameliorates Cd Hazards in Rats
Source: Int J Mol Sci. 2023 Feb 2;24(3):2845. doi: 10.3390/ijms24032845 (PMC9917968; doi:10.3390/ijms24032845)
Supplement: Supplementary file 1 [file ijms-24-02845-s001.zip]

Archive with 1 entries (1 files):
- ijms-2111146-supplementary.pdf
